# Supplementary material for: A Pilot Study: The Reduction in Fecal Acetate in Obese Patients after Probiotic Administration and Percutaneous Electrical Neurostimulation
Source: Nutrients. 2023 Feb 21;15(5):1067. doi: 10.3390/nu15051067 (PMC10005340; doi:10.3390/nu15051067)
Supplement: Supplementary file 1 [file nutrients-15-01067-s001.zip]

Archive with 1 entries (1 files):
- nutrients-2228448-supplementary.pdf
